# Supplementary material for: Under-ice convective regimes driven by sunlight and sediment temperature control water–ice heat flux
Source: PNAS Nexus. 2026 Mar 4;5(3):pgag045. doi: 10.1093/pnasnexus/pgag045 (PMC13016998; doi:10.1093/pnasnexus/pgag045)
Supplement: pgag045_Supplementary_Data [file pgag045_supplementary_data.zip]

Archive with 7 entries (7 files):
- PNASNEXUS-PNASNEXUS-2025-01343-TR-s01.csv
- PNASNEXUS-PNASNEXUS-2025-01343-TR-s02.avi
- PNASNEXUS-PNASNEXUS-2025-01343-TR-s03.avi
- PNASNEXUS-PNASNEXUS-2025-01343-TR-s04.avi
- PNASNEXUS-PNASNEXUS-2025-01343-TR-s05.avi
- PNASNEXUS-PNASNEXUS-2025-01343-TR-s06.avi
- PNASNEXUS-PNASNEXUS-2025-01343-TR-s07.pdf
