# Supplementary material for: Under-ice convective regimes driven by sunlight and sediment temperature control water–ice heat flux
Source: PNAS Nexus. 2026 Mar 4;5(3):pgag045. doi: 10.1093/pnasnexus/pgag045 (PMC13016998; doi:10.1093/pnasnexus/pgag045)
Supplement: pgag045_Supplementary_Data [file pgag045_supplementary_data.zip › PNASNEXUS-PNASNEXUS-2025-01343-TR-s01.csv]

Rc	dimensionless_bottom_temperature	regime	dimensionless_ice-water_heatflux	grid_points_x	grid_points_z
0.9352866318203746	0.0	CLC	-0.4489066839753819	2048	256
1.8705732636407493	0.0	CLC	-0.8772296390741824	2048	256
2.805859895461124	0.0	CLC	-1.3013000314958143	2048	256
4.676433159101874	0.0	CLC	-2.1518739404229925	2048	256
6.921121075470773	0.0	CLC	-3.1273857448883864	2048	256
9.352866318203748	0.0	CLC	-4.192385478614621	2048	256
18.705732636407497	0.0	CLC	-8.195314221275899	2048	256
0.9352866318203746	0.02	CLC	-0.6634452391065411	2048	256
1.8705732636407493	0.02	CLC	-1.1818891062152082	2048	256
2.805859895461124	0.02	CLC	-1.6645163855054734	2048	256
4.676433159101874	0.02	CLC	-2.5934653074722664	2048	256
6.921121075470773	0.02	CLC	-3.683401025029319	2048	256
0.9352866318203746	0.05	CLC	-0.8106903533224248	2048	256
1.8705732636407493	0.05	CLC	-1.382171893167848	2048	256
2.805859895461124	0.05	CLC	-1.9183427918210312	2048	256
4.676433159101874	0.05	CLC	-2.9382945173300277	2048	256
6.921121075470773	0.05	CLC	-4.084135999281196	2048	256
1.8705732636407493	0.1	CLC	-1.6193555427594228	2048	256
2.805859895461124	0.1	CLC	-2.202923220100768	2048	256
4.676433159101874	0.1	CLC	-3.2906808014178592	2048	256
6.921121075470773	0.1	CLC	-4.558139028265806	2048	256
18.705732636407497	0.1	CLC	-10.695066258916444	2048	256
187.05732636407495	0.1	CLC	-79.30456453878135	2048	256
2.805859895461124	0.2	CLC	-2.6088394412428424	2048	256
4.676433159101874	0.2	CLC	-3.8273509782130426	2048	256
6.921121075470773	0.2	CLC	-5.174064067006435	2048	256
9.352866318203748	0.2	CLC	-6.575574967231747	2048	256
18.705732636407497	0.2	CLC	-11.741695773286137	2048	256
149.64586109125997	0.2	CLC	-68.9661351934232	2048	256
187.05732636407495	0.2	DLC	-79.38307282060839	2048	256
187.05732636407495	0.25	DLC	-79.05851184422367	2048	256
74.82293054562999	0.3	CLC	-40.48883579212053	2048	256
112.23439581844497	0.3	CLC	-56.270930759434776	2048	256
149.64586109125997	0.3	CLC	-70.73026748984469	2048	256
168.35159372766745	0.3	DLC	-73.46313415653009	2048	256
187.05732636407495	0.3	DLC	-78.36399494574594	2048	256
149.64586109125997	0.35	DLC	-67.10142889743462	2048	256
4.676433159101874	0.4	CLC	-4.53940083885762	2048	256
6.921121075470773	0.4	CLC	-6.1030452710900835	2048	256
9.352866318203748	0.4	CLC	-7.644873047877048	2048	256
18.705732636407497	0.4	CLC	-13.114424385510533	2048	256
37.41146527281499	0.4	CLC	-23.22946016166272	2048	256
74.82293054562999	0.4	CLC	-41.76938945765062	2048	256
93.52866318203748	0.4	CLC	-49.855310904918476	2048	256
112.23439581844497	0.4	CLC	-57.32535841907584	2048	256
130.94012845485244	0.4	DLC	-61.52898109215375	2048	256
149.64586109125997	0.4	DLC	-66.5262670166221	2048	256
187.05732636407495	0.4	DLC	-101.39380411642948	2048	256
74.82293054562999	0.5	CLC	-42.12896831639706	2048	256
93.52866318203748	0.5	CLC	-49.79024059696586	2048	256
102.88152950024121	0.5	DLC	-51.33672400048138	2048	256
112.23439581844497	0.5	DLC	-54.04980628309306	2048	256
149.64586109125997	0.5	DLC	-86.11374841621122	2048	256
187.05732636407495	0.5	DLC	-127.44388477628607	2048	256
93.52866318203748	0.55	DLC	-47.926502679436474	2048	256
6.921121075470773	0.6	CLC	-6.738089075728604	2048	256
9.352866318203748	0.6	CLC	-8.466087065705661	2048	256
18.705732636407497	0.6	CLC	-14.241095106099898	2048	256
37.41146527281499	0.6	CLC	-24.517016476347692	2048	256
74.82293054562999	0.6	CLC	-40.963542410762116	2048	256
84.17579686383372	0.6	DLC	-43.89336664617768	2048	256
93.52866318203748	0.6	DLC	-50.9217908440293	2048	256
149.64586109125997	0.6	DLC	-110.26697574446953	2048	256
187.05732636407495	0.6	DLC	-148.43623320501072	2048	256
65.47006422742622	0.65	DLC	-36.87589484377075	2048	256
74.82293054562999	0.65	DLC	-41.61809676108093	2048	256
37.41146527281499	0.7	CLC	-24.952662823069478	2048	256
46.76433159101874	0.7	CLC	-29.557978735648955	2048	256
56.11719790922248	0.7	DLC	-33.14631189565038	2048	256
65.47006422742622	0.7	DLC	-40.138587416041624	2048	256
74.82293054562999	0.7	DLC	-48.855241875855654	2048	256
93.52866318203748	0.7	DLC	-69.13792390992978	2048	256
149.64586109125997	0.7	DLC	-126.07131430435076	2048	256
46.76433159101874	0.75	DLC	-29.433789704662285	2048	256
56.11719790922248	0.75	DLC	-37.35916738190315	2048	256
9.352866318203748	0.8	CLC	-9.079375011254347	2048	256
18.705732636407497	0.8	CLC	-15.245084865850488	2048	256
28.05859895461124	0.8	CLC	-20.603100243863654	2048	256
31.79974548189274	0.8	CLC	-22.538259694352607	2048	256
37.41146527281499	0.8	DLC	-25.121242307382122	2048	256
46.76433159101874	0.8	DLC	-33.83108248448417	2048	256
56.11719790922248	0.8	DLC	-43.561030716671844	2048	256
74.82293054562999	0.8	DLC	-62.44413037612926	2048	256
93.52866318203748	0.8	DLC	-81.1768469836164	2048	256
149.64586109125997	0.8	DLC	-137.19276145402864	2048	256
187.05732636407495	0.8	DLC	-174.58428266846872	2048	256
28.05859895461124	0.85	CLC	-20.690570101382253	2048	256
29.92917221825199	0.85	DLC	-21.71864770155522	2048	256
31.79974548189274	0.85	DLC	-23.72054367667915	2048	256
37.41146527281499	0.85	DLC	-29.355008483305355	2048	256
18.705732636407497	0.9	CLC	-15.671125207558887	2048	256
22.44687916368899	0.9	DLC	-18.08205407752019	2048	256
28.05859895461124	0.9	DLC	-23.956134751646612	2048	256
37.41146527281499	0.9	DLC	-33.360642740374864	2048	256
56.11719790922248	0.9	DLC	-51.99342189254696	2048	256
93.52866318203748	0.9	DLC	-89.39563183165794	2048	256
149.64586109125997	0.9	DLC	-145.45224267948882	2048	256
187.05732636407495	0.9	DLC	-182.84703054781735	2048	256
11.223439581844495	0.95	CLC	-10.874132603997426	2048	256
14.964586109125994	0.95	DLC	-13.497204465226977	2048	256
18.705732636407497	0.95	DLC	-17.369830035318156	2048	256
22.44687916368899	0.95	DLC	-21.095818240063675	2048	256
37.41146527281499	0.95	DLC	-36.04026602311642	2048	256
93.52866318203748	0.95	DLC	-92.08509184998518	2048	256
11.223439581844495	1.0	TWLC	-11.191934964541938	2048	256
18.705732636407497	1.0	TWLC	-18.59486370894329	2048	256
37.41146527281499	1.0	TWLC	-37.17070568842776	2048	256
93.52866318203748	1.0	TWLC	-93.0078950931541	2048	256
187.05732636407495	1.0	TWLC	-186.07356100546178	2048	256
6.921121075470773	1.025	WLC	-7.412191322920346	2048	256
11.223439581844495	1.025	WLC	-11.418789402778408	2048	256
14.964586109125994	1.025	TWLC	-14.954009141895844	2048	256
0.9352866318203746	1.05	WLC	-2.3790558416183583	2048	256
2.805859895461124	1.05	WLC	-4.192651925846608	2048	256
4.676433159101874	1.05	WLC	-6.015287618116206	2048	256
6.921121075470773	1.05	WLC	-8.16234261799976	2048	256
9.352866318203748	1.05	WLC	-10.391059487703563	2048	256
18.705732636407497	1.05	WLC	-18.85024545883892	2048	256
22.44687916368899	1.05	TWLC	-22.432935587985412	2048	256
37.41146527281499	1.05	TWLC	-37.28097818536387	2048	256
56.11719790922248	1.05	TWLC	-55.86588441129883	2048	256
0.9352866318203746	1.1	WLC	-4.655983705070366	2048	256
2.805859895461124	1.1	WLC	-6.621039487067089	2048	256
4.676433159101874	1.1	WLC	-8.268996924627883	2048	256
6.921121075470773	1.1	WLC	-10.351101896216157	2048	256
9.352866318203748	1.1	WLC	-12.533592937461945	2048	256
18.705732636407497	1.1	WLC	-20.68103247537029	2048	256
37.41146527281499	1.1	WLC	-37.58354705513141	2048	256
46.76433159101874	1.1	TWLC	-46.714615486047904	2048	256
56.11719790922248	1.1	TWLC	-56.01455107148044	2048	256
65.47006422742622	1.1	TWLC	-65.29774864466461	2048	256
74.82293054562999	1.1	TWLC	-74.58737128563314	2048	256
93.52866318203748	1.1	TWLC	-93.24048359902147	2048	256
187.05732636407495	1.1	TWLC	-186.3341358693054	2048	256
0.9352866318203746	1.2	WLC	-11.565373491955995	2048	256
2.805859895461124	1.2	WLC	-13.772115120537098	2048	256
4.676433159101874	1.2	WLC	-15.447317697265843	2048	256
6.921121075470773	1.2	WLC	-17.452492291013606	2048	256
9.352866318203748	1.2	WLC	-19.563172465312682	2048	256
18.705732636407497	1.2	WLC	-27.136533546190005	2048	256
37.41146527281499	1.2	WLC	-43.09661945119229	2048	256
93.52866318203748	1.2	WLC	-93.71014653964679	2048	256
112.23439581844497	1.2	TWLC	-112.13769987575131	2048	256
149.64586109125997	1.2	TWLC	-149.3678157959736	2048	256
187.05732636407495	1.2	TWLC	-186.56692845953597	2048	256
0.9352866318203746	1.3	WLC	-21.388859482322232	2048	256
2.805859895461124	1.3	WLC	-23.028667214625273	2048	256
4.676433159101874	1.3	WLC	-23.98612461369753	2048	256
6.921121075470773	1.3	WLC	-26.712545914708752	2048	256
9.352866318203748	1.3	WLC	-28.843081327970417	2048	256
18.705732636407497	1.3	WLC	-36.097939655685465	2048	256
37.41146527281499	1.3	WLC	-51.974697585835486	2048	256
93.52866318203748	1.3	WLC	-100.71973514326517	2048	256
149.64586109125997	1.3	WLC	-151.57553944735076	2048	256
187.05732636407495	1.3	TWLC	-186.97438302071362	2048	256
0.9352866318203746	1.4	WLC	-31.64177382758021	2048	256
2.805859895461124	1.4	WLC	-34.28879086728538	2048	256
4.676433159101874	1.4	WLC	-35.781563846701296	2048	256
6.921121075470773	1.4	WLC	-37.864291347590644	2048	256
9.352866318203748	1.4	WLC	-39.01898684459586	2048	256
18.705732636407497	1.4	WLC	-47.06715678981645	2048	256
37.41146527281499	1.4	WLC	-63.648080823380894	2048	256
93.52866318203748	1.4	WLC	-110.48927759145081	2048	256
149.64586109125997	1.4	WLC	-160.18487562784256	2048	256
187.05732636407495	1.4	WLC	-193.8590558027113	2048	256
